# Supplementary material for: Variability in the Causes and Delay Factors Contributing to Maternal Mortality: Evidence From Maternal Death Surveillance Reports of 22 African Countries
Source: BJOG. 2025 Aug 28;133(1):106–15. doi: 10.1111/1471-0528.18342 (PMC12676202; doi:10.1111/1471-0528.18342)
Supplement: Supplementary file 2 — File S2: Completed data extraction sheet. [file BJO-133-106-s001.xlsx]

## Sheet: Sheet1
Number			Availability of a national report		Characteristics of included reports															ICD - MM code																								Contributing factors 1
	Country				County & Year			Reporting period	Title of report and hyperlink	Type of report	Data collection method	County & Year	MDR method		Analytical framework of contributing factors	Total maternal deaths				Direct												Total direct		Indirect					Unspecified		Coincidental			3 delays by number and proportion
																				Group 1: Pregnancy with abortive outcome		Group 2: Hypertensive disorders in pregnancy, childbirth and the puerperium		Group 3: Obstetric Haemorrhage		Group 4: Pregnancy-related infection		Group 5: Other obstetric complications		Group 6 : Unanticipated complications of management				Group 7: Non-obstetric complications		Predominant indirect cause	Predominant indirect cause n	predominant indirect cause %	Group 8: Unknown/undetermined		Group 9: Coincidental causes		Total number of contributing factors	1st delay factors		2nd delay factors		3rd delay factors
		Number of reports available		Eligibility assessment for inclusion or exclusion		Translation validation	Language							Actual methodology			Number audited		%audited	n	%	n	%	n	%	n	%	n	%	n	%	n	%	n	%				n	%	n	%		n	%	n	%	n	%
1	Algeria	0	No	Excluded: No report available	.		.	.	.	.	.	.	.		.	.	.	.	#VALUE!	.	#VALUE!	.	#VALUE!	.	#VALUE!	.	#VALUE!	.	#VALUE!	.	#VALUE!	0	#VALUE!	.	#VALUE!		.	#VALUE!	.	#VALUE!	.	#VALUE!	.	.	#VALUE!	.	#VALUE!	.	#VALUE!
2	Angola	1	No	Excluded: Analysis without review	.		.	.	.	.	.	.	.		.	.	.	.	#VALUE!	.	#VALUE!	.	#VALUE!	.	#VALUE!	.	#VALUE!	.	#VALUE!	.	#VALUE!	0	#VALUE!	.	#VALUE!		.	#VALUE!	.	#VALUE!	.	#VALUE!	.	.	#VALUE!	.	#VALUE!	.	#VALUE!
3	Benin	1	Yes	Included	Benin 2019	1	French	2018	Surveillance des Décés Maternels/Néonatals et Riposte	MPDSR	DHIS-2, IDSR	Benin 2019	MPDSR	Aggregation of subnational reports	Level of dysfunction (patient/family/community or local elected officials/municipality or health system)	860	380	Benin 2019	0.44186	4	0.0105263	46	0.121053	130	0.342105	23	0.0605263	40	0.105263	0	0	243	0.639474	40	0.105263	Anaemia	40	1	83	0.218421	14	0.0368421	1715	88	0.051312	267	0.155685	1021	0.595335
4	Botswana	9	Yes	Included	Botswana 2014		English	2012 - 2014	3-year maternal mortality report: Exploring the causes of maternal mortality	Cross-sectional study with review	Case notes review using a standard data extraction tool	Botswana 2014	National Maternal Mortality Audit Committee	National review of deaths	Factors of sub-standard care (Patient, Administrative, Health worker related)	237	216	Botswana 2014	0.911392	51	0.236111	43	0.199074	44	0.203704	17	0.0787037	14	0.0648148	5	0.0231481	174	0.805556	40	0.185185	HIV related infections (Gastroenteritis, tuberculosis, menengitis and Kaposi's sarcoma)	14	0.35	2	0.00925926	0	0	322	107	0.332298	43	0.13354	172	0.534161
5	Burkina Faso	3	No	Excluded: Inadequate data	.		.	.	.	.	.	.	.		.	.	.	.	#VALUE!	.	#VALUE!	.	#VALUE!	.	#VALUE!	.	#VALUE!	.	#VALUE!	.	#VALUE!	0	#VALUE!	.	#VALUE!			#VALUE!	.	#VALUE!	.	#VALUE!	.	.	#VALUE!	.	#VALUE!	.	#VALUE!
6	Burundi	0	No	Excluded: No report available	.		.	.	.	.	.	.	.		.	.	.	.	#VALUE!	.	#VALUE!	.	#VALUE!	.	#VALUE!	.	#VALUE!	.	#VALUE!	.	#VALUE!	0	#VALUE!	.	#VALUE!			#VALUE!	.	#VALUE!	.	#VALUE!	.	.	#VALUE!	.	#VALUE!	.	#VALUE!
7	Cabo Verde	0	No	Excluded: No report available	.		.	.	.	.	.	.	.		.	.	.	.	#VALUE!	.	#VALUE!	.	#VALUE!	.	#VALUE!	.	#VALUE!	.	#VALUE!	.	#VALUE!	0	#VALUE!	.	#VALUE!			#VALUE!	.	#VALUE!	.	#VALUE!	.	.	#VALUE!	.	#VALUE!	.	#VALUE!
8	Cameroon	2	No	Excluded: Report not national, Analysis without review	.		.	.	.	.	.	.	.		.	.	.	.	#VALUE!	.	#VALUE!	.	#VALUE!	.	#VALUE!	.	#VALUE!	.	#VALUE!	.	#VALUE!	0	#VALUE!	.	#VALUE!			#VALUE!	.	#VALUE!	.	#VALUE!	.	.	#VALUE!	.	#VALUE!	.	#VALUE!
9	Central African Republic	0	No	Excluded: No report available	.		.	.	.	.	.	.	.		.	.	.	.	#VALUE!	.	#VALUE!	.	#VALUE!	.	#VALUE!	.	#VALUE!	.	#VALUE!	.	#VALUE!	0	#VALUE!	.	#VALUE!			#VALUE!	.	#VALUE!	.	#VALUE!	.	.	#VALUE!	.	#VALUE!	.	#VALUE!
10	Chad	0	No	Excluded: No report available	.		.	.	.	.	.	.	.		.	.	.	.	#VALUE!	.	#VALUE!	.	#VALUE!	.	#VALUE!	.	#VALUE!	.	#VALUE!	.	#VALUE!	0	#VALUE!	.	#VALUE!			#VALUE!	.	#VALUE!	.	#VALUE!	.	.	#VALUE!	.	#VALUE!	.	#VALUE!
11	Comoros	0	No	Excluded: No report available	.		.	.	.	.	.	.	.		.	.	.	.	#VALUE!	.	#VALUE!	.	#VALUE!	.	#VALUE!	.	#VALUE!	.	#VALUE!	.	#VALUE!	0	#VALUE!	.	#VALUE!			#VALUE!	.	#VALUE!	.	#VALUE!	.	.	#VALUE!	.	#VALUE!	.	#VALUE!
12	Congo, Democratic Republic of the	3	Yes	Included	DRC 2017	1	French	2016	Surveillance de deces maternels et Riposte en RDC Rapport d'activités 2016 élaboré par: Le comité national de surveillance de décés maternel et riposte	MDSR	SNIS/NHIS	DRC 2017	MDSR	Aggregation of subnational reports	Three delays	245	91	DRC 2017	0.371429	3	0.032967	4	0.043956	46	0.505495	12	0.131868	4	0.043956	0	0	69	0.758242	7	0.0769231	Anaemia	6	0.857143	10	0.10989	1	0.010989	80	24	0.3	5	0.0625	51	0.6375
13	Congo, Republic of the	1	Yes	Included	Congo 2014	1	French	2013	Ministere de la sante et de la population observatoire national des deces maternels, neonatals et infantile: Rapport de surveillance des décés maternels 2013	Cross-sectional study with review	Retrospective survey	Congo 2014	Critical analysis at 2 levels	Aggregation of subnational reports	Three delays	223	223	Congo 2014	1	.	#VALUE!	39	0.174888	124	0.556054	26	0.116592	2	0.00896861	8	0.0358744	204	0.914798	19	0.0852018	Anaemia	1	0.06	.	#VALUE!	.	#VALUE!	223	16	0.0717489	23	0.103139	184	0.825112
14	Djibouti	0	No	Excluded: No report available	.		.	.	.	.	.	.	.		.	.	.	.	#VALUE!	.	#VALUE!	.	#VALUE!	.	#VALUE!	.	#VALUE!	.	#VALUE!	.	#VALUE!	0	#VALUE!	.	#VALUE!			#VALUE!	.	#VALUE!	.	#VALUE!	.	.	#VALUE!	.	#VALUE!	.	#VALUE!
15	Egypt	1	No	Excluded: Report not national	.		.	.	.	.	.	.	.		.	.	.	.	#VALUE!	.	#VALUE!	.	#VALUE!	.	#VALUE!	.	#VALUE!	.	#VALUE!	.	#VALUE!	0	#VALUE!	.	#VALUE!			#VALUE!	.	#VALUE!	.	#VALUE!	.	.	#VALUE!	.	#VALUE!	.	#VALUE!
16	Equatorial Guinea	0	No	Excluded: No report available	.		.	.	.	.	.	.	.		.	.	.	.	#VALUE!	.	#VALUE!	.	#VALUE!	.	#VALUE!	.	#VALUE!	.	#VALUE!	.	#VALUE!	0	#VALUE!	.	#VALUE!			#VALUE!	.	#VALUE!	.	#VALUE!	.	.	#VALUE!	.	#VALUE!	.	#VALUE!
17	Eritrea	0	No	Excluded: No report available	.		.	.	.	.	.	.	.		.	.	.	.	#VALUE!	.	#VALUE!	.	#VALUE!	.	#VALUE!	.	#VALUE!	.	#VALUE!	.	#VALUE!	0	#VALUE!	.	#VALUE!			#VALUE!	.	#VALUE!	.	#VALUE!	.	.	#VALUE!	.	#VALUE!	.	#VALUE!
18	Eswatini (Swaziland)	2	Yes	Included	Eswatini 2016		English	2014 - 2016	Confidential Enquiry on Maternal Deaths Triennial Report 2014 - 2016	CEMD	Maternal death forms and case notes completed at health facility level and reviewed by a national MDR committee	Eswatini 2016	CEMD	CEMD	Contributing factors: Patient, Administrative, emergency care , resuscitation	95	91	Eswatini 2016	0.957895	12	0.131868	8	0.0879121	14	0.153846	8	0.0879121	9	0.0989011	0	0	51	0.56044	36	0.395604	Pneumonia and Menengitis	18	0.5	8	0.0879121	0	0	618	127	0.205502	19	0.0307443	618	1
19	Ethiopia	3	Yes	Included	Ethiopia 2011		English	2010	National maternal death surveillance and response (MDSR) system annual report	MDSR		Ethiopia 2011	Community and facility reviews	Aggregation of subnational reports	Three delays	1010	1010	Ethiopia 2011	1	32	0.0316832	188	0.186139	417	0.412871	94	0.0930693	187	0.185149	13	0.0128713	841	0.832673	316	0.312871	Anaemia	177	0.560127	40	0.039604	.	#VALUE!	1547	675	0.436328	381	0.246283	491	0.317388
20	Gabon	0	No	Excluded: No report available	.		.	.	.	.	.	.	.		.	.	.	.	#VALUE!	.	#VALUE!	.	#VALUE!	.	#VALUE!	.	#VALUE!	.	#VALUE!	.	#VALUE!	0	#VALUE!	.	#VALUE!			#VALUE!	.	#VALUE!	.	#VALUE!	.	.	#VALUE!	.	#VALUE!	.	#VALUE!
21	Gambia, The	1	No	Excluded: Report not national	.		.	.	.	.	.	.	.		.	.	.	.	#VALUE!	.	#VALUE!	.	#VALUE!	.	#VALUE!	.	#VALUE!	.	#VALUE!	.	#VALUE!	0	#VALUE!	.	#VALUE!			#VALUE!	.	#VALUE!	.	#VALUE!	.	.	#VALUE!	.	#VALUE!	.	#VALUE!
22	Ghana	2	No	Excluded: Report not national	.		.	.	.	.	.	.	.		.	.	.	.	#VALUE!	.	#VALUE!	.	#VALUE!	.	#VALUE!	.	#VALUE!	.	#VALUE!	.	#VALUE!	0	#VALUE!	.	#VALUE!			#VALUE!	.	#VALUE!	.	#VALUE!	.	.	#VALUE!	.	#VALUE!	.	#VALUE!
23	Guinea	0	No	Excluded: No report available	.		.	.	.	.	.	.	.		.	.	.	.	#VALUE!	.	#VALUE!	.	#VALUE!	.	#VALUE!	.	#VALUE!	.	#VALUE!	.	#VALUE!	0	#VALUE!	.	#VALUE!			#VALUE!	.	#VALUE!	.	#VALUE!	.	.	#VALUE!	.	#VALUE!	.	#VALUE!
24	Guinea-Bissau	0	No	Excluded: No report available	.		.	.	.	.	.	.	.		.	.	.	.	#VALUE!	.	#VALUE!	.	#VALUE!	.	#VALUE!	.	#VALUE!	.	#VALUE!	.	#VALUE!	0	#VALUE!	.	#VALUE!			#VALUE!	.	#VALUE!	.	#VALUE!	.	.	#VALUE!	.	#VALUE!	.	#VALUE!
25	Ivory Coast (Côte d'Ivoire)	3	Yes	Included	Côte d'Ivoire 2017	1	French	2014 - 2016	Rapport national de la Surveillance des Décés Maternels et Riposte (SMDR) en Coté d'Ivoire	SDMR	MAGPI Database	Côte d'Ivoire 2017		Aggregation of subnational reports	None	2387	2387	Côte d'Ivoire 2017	1	90	0.0377042	203	0.085044	995	0.416841	85	0.0356096	54	0.0226225	.	#VALUE!	1427	0.597822	486	0.203603			0	671	0.281106	.	#VALUE!	.	.	#VALUE!	.	#VALUE!	.	#VALUE!
26	Kenya	4	Yes	Included	Kenya 2024		English	2021-2022	National maternal and perinatal death surveillance and response (MPDSR) report	MPDSR	KHIS	Kenya 2024	MPDSR	Aggregation of subnational reports	Three delays	1149	1124	Kenya 2024	0.978242	57	0.0507117	253	0.225089	425	0.378114	138	0.122776	.	#VALUE!	92	0.0818505	965	0.858541	100	0.088968	Anaemia	60	0.6	84	0.0747331	.	#VALUE!	2374	942	0.396799	458	0.192923	974	0.410278
27	Lesotho	1	Yes	Included	Lesotho 2010		English	2010	First report on confidential enquiries into maternal death in Lesotho	CEMD	Maternal Mortality and Morbidity Audit System (MaMMAS)	Lesotho 2010	CEMD	CEMD	Avoidable, missed opportunities and sub-standard care factors: (patient, administration, health worker related , resuscitationfactors)	67	60	Lesotho 2010	0.895522	5	0.0833333	15	0.25	19	0.316667	2	0.0333333	.	#VALUE!	6	0.1	47	0.783333	11	0.183333	Non pregnancy related infections	7	0.636364	1	0.0166667	1	0.0166667	421	36	0.0855107	0	0	385	0.914489
28	Liberia	2	No	Excluded: Inadequate data	.		.	.	.	.	.	.	.		.	.	.	.	#VALUE!	.	#VALUE!	.	#VALUE!	.	#VALUE!	.	#VALUE!	.	#VALUE!	.	#VALUE!	0	#VALUE!	.	#VALUE!	.	.	#VALUE!	.	#VALUE!	.	#VALUE!	.	.	#VALUE!	.	#VALUE!	.	#VALUE!
29	Libya	0	No	Excluded: No report available	.		.	.	.	.	.	.	.		.	.	.	.	#VALUE!	.	#VALUE!	.	#VALUE!	.	#VALUE!	.	#VALUE!	.	#VALUE!	.	#VALUE!	0	#VALUE!	.	#VALUE!	.	.	#VALUE!	.	#VALUE!	.	#VALUE!	.	.	#VALUE!	.	#VALUE!	.	#VALUE!
30	Madagascar	2	Yes	Included	Madagascar 2011	1	French	2010	Enquete confidentielle des deces maternels Rapport 2011	CEMD	Case notes review	Madagascar 2011	CEMD	CEMD	Three delays	119	119	Madagascar 2011	1	12	0.10084	24	0.201681	36	0.302521	25	0.210084	.	#VALUE!	.	#VALUE!	97	0.815126	22	0.184874	.	.	#VALUE!	.	#VALUE!	.	#VALUE!	119	19	0.159664	19	0.159664	81	0.680672
31	Malawi	3	Yes	Included	Malawi 2014		English	2012 - 2014	Report on the Confidential Enquiry into Maternal Deaths in Malawi 2012 - 2014	CEMD	Maternal Death Audit Forms	Malawi 2014	CEMD	CEMD	Contributing factors: Administrative, Health worker factors, Traditional birth attendant and community , patient related factors)	375	375	Malawi 2014	1	29	0.0773333	31	0.0826667	41	0.109333	35	0.0933333	27	0.072	.	#VALUE!	163	0.434667	112	0.298667	Anaemia	47	0.419643	19	0.0506667	.	#VALUE!	1433	501	0.349616	173	0.120726	759	0.529658
32	Mali	0	No	Excluded: No report available	.		.	.	.	.	.	.	.		.	.	.	.	#VALUE!	.	#VALUE!	.	#VALUE!	.	#VALUE!	.	#VALUE!	.	#VALUE!	.	#VALUE!	0	#VALUE!	.	#VALUE!	.	.	#VALUE!	.	#VALUE!	.	#VALUE!	.	.	#VALUE!	.	#VALUE!	.	#VALUE!
33	Mauritania	1	Yes	Included	Mauritania 2019	1	French	2017 - 2018	Surveillance des Décés Maternels/Néonatals et Riposte en République Islamique de Mauritanie	SDMPR	Integrated disease surveillance	Mauritania 2019	SDMPR	National review of deaths	None	.	170	Mauritania 2019	#VALUE!	1	0.00588235	52	0.305882	56	0.329412	3	0.0176471	42	0.247059	2	0.0117647	156	0.917647	15	0.0882353	.	.	#VALUE!	.	#VALUE!	.	#VALUE!	.	.	#VALUE!	.	#VALUE!	.	#VALUE!
34	Mauritius	0	No	Excluded: No report available	.		.	.	.	.	.	.	.		.	.	.	.	#VALUE!	.	#VALUE!	.	#VALUE!	.	#VALUE!	.	#VALUE!	.	#VALUE!	.	#VALUE!	0	#VALUE!	.	#VALUE!	.	.	#VALUE!	.	#VALUE!	.	#VALUE!	.	.	#VALUE!	.	#VALUE!	.	#VALUE!
35	Morocco	2	Yes	Included	Morocco 2010	1	French	2009	Rapport national de l'enquété confidentielle sur les décés maternels au Maroc	CEMD	Maternal death surveillance syste	Morocco 2010	CEMD	CEMD	Contributing factors: Health facility, Community	800	313	Morocco 2010	0.39125	.	#VALUE!	55	0.175719	99	0.316294	23	0.0734824	46	0.146965	.	#VALUE!	223	0.71246	41	0.13099	Cardiac	16	0.390244	17	0.0543131	.	#VALUE!	585	109	0.186325	101	0.17265	329	0.562393
36	Mozambique	2	Yes	Included	Mozambique 2017	0.9	Portuguese	2017	Relatório Annual de Auditoria de Mortes Maternas e Neonatais - 2017	National audit report	Database: CNAMMPN, SISMA	Mozambique 2017	Provincial audits	Aggregation of subnational reports	Three delays	826	816	Mozambique 2017	0.987893	57	0.0698529	147	0.180147	334	0.409314	80	0.0980392	40	0.0490196	4	0.00490196	662	0.811275	142	0.17402	AIDS	70	0.492958	12	0.0147059	.	#VALUE!	22	2	0.0909091	3	0.136364	17	0.772727
37	Namibia	3	Yes	Included	Namibia 2016		English	2012 - 2015	Maternal peri and neonatal deaths review period 2012 - 2015. Second Report	MPNDR	NHIS	Namibia 2016		Aggregation of subnational reports	Underlying contributory factors: Health personnel, logistics	118	80	Namibia 2016	0.677966	5	0.0625	15	0.1875	16	0.2	7	0.0875	.	#VALUE!	2	0.025	45	0.5625	31	0.3875	AIDS	17	0.548387	4	0.05	.	#VALUE!	100	21	0.21	14	0.14	65	0.65
38	Niger	2	Yes	Included	Niger 2015	1	French	2013 - 2014	Etat des lieux de la surveillance des décés maternels, les revues et la riposte	SDMR	SDMR	Niger 2015	SDMR	Aggregation of subnational reports	None	1336	1128	Niger 2015	0.844311	.	#VALUE!	203	0.179965	282	0.25	135	0.119681	214	0.189716	.	#VALUE!	834	0.739362	293	0.259752	Anaemia	293	1	.	#VALUE!	.	#VALUE!	.	.	#VALUE!	.	#VALUE!	.	#VALUE!
39	Nigeria	3	No	Excluded: Regional reports, A national report analysis without review	.		.	.	.	.	.	.	.	.	.	.	.	.	.	.	.	.	.	.	.	.	.	.	.	.	.	.	.	.	.	.	.	.	.	.	.	.	.	.	.	.	.	.	.
40	Rwanda	2	Yes	Included	Rwanda 2015		English	2014	Confidential Enquiry into maternal deaths national survey report May 2015	CEMD	National survey	Rwanda 2015	CEMD	CEMD	Three delays	294	294	Rwanda 2015	1	9	0.0306122	26	0.0884354	102	0.346939	50	0.170068	.	#VALUE!	.	#VALUE!	187	0.636054	56	0.190476	Malaria	16	0.285714	51	0.173469	.	#VALUE!	236	96	0.40678	35	0.148305	105	0.444915
41	Sao Tome and Principe	0	No	Excluded: No report available	.		.	.	.	.	.	.	.		.	.	.	.	#VALUE!	.	#VALUE!	.	#VALUE!	.	#VALUE!	.	#VALUE!	.	#VALUE!	.	#VALUE!	0	#VALUE!	.	#VALUE!	.	.	#VALUE!	.	#VALUE!	.	#VALUE!	.	.	#VALUE!	.	#VALUE!	.	#VALUE!
42	Senegal	1	No	Excluded: Analysis without review	.		.	.	.	.	.	.	.		.	.	.	.	#VALUE!	.	#VALUE!	.	#VALUE!	.	#VALUE!	.	#VALUE!	.	#VALUE!	.	#VALUE!	0	#VALUE!	.	#VALUE!	.	.	#VALUE!	.	#VALUE!	.	#VALUE!	.	.	#VALUE!	.	#VALUE!	.	#VALUE!
43	Seychelles	0	No	Excluded: No report available	.		.	.	.	.	.	.	.		.	.	.	.	#VALUE!	.	#VALUE!	.	#VALUE!	.	#VALUE!	.	#VALUE!	.	#VALUE!	.	#VALUE!	0	#VALUE!	.	#VALUE!	.	.	#VALUE!	.	#VALUE!	.	#VALUE!	.	.	#VALUE!	.	#VALUE!	.	#VALUE!
44	Sierra Leone	4	Yes	Included	Sierra Leone 2020		English	2019	Maternal Death Surveillance and Response Annual Report 2019	MDSR	IDSR, MDSR system	Sierra Leone 2020	MDSR	Aggregation of subnational reports	Three delays	579	579	Sierra Leone 2020	1	18	0.0310881	98	0.169257	249	0.430052	54	0.0932642	78	0.134715	.	#VALUE!	497	0.858377	60	0.103627	HIV/AIDS	15	0.25	22	0.0379965	.	#VALUE!	601	210	0.349418	173	0.287854	218	0.362729
45	Somalia	2	No	Excluded: Report not national	.		.	.	.	.	.	.	.		.	.	.	.	#VALUE!	.	#VALUE!	.	#VALUE!	.	#VALUE!	.	#VALUE!	.	#VALUE!	.	#VALUE!	0	#VALUE!	.	#VALUE!	.	.	#VALUE!	.	#VALUE!	.	#VALUE!	.	.	#VALUE!	.	#VALUE!	.	#VALUE!
46	South Africa	4	Yes	Included	South Africa 2019		English	2017 - 2019	Eighth Comprehensive Triennial report into Maternal deaths in South Africa , 2020 - 2022; includes data for COVID - 19 pandemic https://www.health.gov.za/wp-content/uploads/2024/06/Report-Comprehensive-Saving-Mothers-2020-2022-.pdf	CEMD	MaMMAS , DHIS	South Africa 2019	CEMD	CEMD	Preventable factors: Patient/Community, Administrative, Medical care,	3803	3655	South Africa 2019	0.961083	166	0.0454172	539	0.147469	599	0.163885	187	0.0511628	219	0.0599179	103	0.0281806	1813	0.496033	1576	0.43119	Non pregnancy related infections	1063	0.674492	266	0.072777	.	#VALUE!	4741	1971	0.415735	273	0.0575828	2497	0.526682
47	South Sudan	0	No	Excluded: No report available	.		.	.	.	.	.	.	.		.	.	.	.	#VALUE!	.	#VALUE!	.	#VALUE!	.	#VALUE!	.	#VALUE!	.	#VALUE!	.	#VALUE!	0	#VALUE!	.	#VALUE!	.	.	#VALUE!	.	#VALUE!	.	#VALUE!	.	.	#VALUE!	.	#VALUE!	.	#VALUE!
48	Sudan	0	No	Excluded: No report available	.		.	.	.	.	.	.	.		.	.	.	.	#VALUE!	.	#VALUE!	.	#VALUE!	.	#VALUE!	.	#VALUE!	.	#VALUE!	.	#VALUE!	0	#VALUE!	.	#VALUE!	.	.	#VALUE!	.	#VALUE!	.	#VALUE!	.	.	#VALUE!	.	#VALUE!	.	#VALUE!
49	Tanzania	2	Yes	Included	Tanzania 2018		English	2018	Baseline data on trend of maternal mortality in Tanzania using administrative data and its policy implication. 2018 report	MPDSR	MPDSR	Tanzania 2018	MPDSR	National review of deaths	None	1744	1744	Tanzania 2018	1	45	0.0258028	330	0.18922	671	0.384748	138	0.0791284	132	0.0756881	58	0.0332569	1374	0.787844	197	0.112959	Cardiac	54	0.274112	17	0.00974771	.	#VALUE!	.	.	#VALUE!	.	#VALUE!	.	#VALUE!
50	Togo	0	No	Excluded: No report available	.		.	.	.	.	.	.	.		.	.	.	.	#VALUE!	.	#VALUE!	.	#VALUE!	.	#VALUE!	.	#VALUE!	.	#VALUE!	.	#VALUE!	0	#VALUE!	.	#VALUE!	.	.	#VALUE!	.	#VALUE!	.	#VALUE!	.	.	#VALUE!	.	#VALUE!	.	#VALUE!
51	Tunisia	0	No	Excluded: No report available	.		.	.	.	.	.	.	.		.	.	.	.	#VALUE!	.	#VALUE!	.	#VALUE!	.	#VALUE!	.	#VALUE!	.	#VALUE!	.	#VALUE!	0	#VALUE!	.	#VALUE!	.	.	#VALUE!	.	#VALUE!	.	#VALUE!	.	.	#VALUE!	.	#VALUE!	.	#VALUE!
52	Uganda	5	Yes	Included	Uganda 2022		English	2021 - 2022	The National FY 2021/2022 Annual Maternal and Perinatal Death Surveillance and Response (MPDSR) Report, September 2022	MPDSR	e-HMIS/DHIS2	Uganda 2022	MPDSR	National review of deaths	Three delays	1195	1096	Uganda 2022	0.917155	55	0.0501825	153	0.139599	449	0.409672	99	0.0903285	132	0.120438	22	0.020073	910	0.830292	132	0.120438	Malaria	14	0.106061	55	0.0501825	.	#VALUE!	1963	398	0.202751	677	0.34488	888	0.452369
53	Zambia	1	Yes	Included	Zambia 2018		English	2015 - 2017	Zambia national maternal death surveillance and response (MDSR)	MDSR	HMIS	Zambia 2018	MDSR	Aggregation of subnational reports	Three delays and Pathway to survival frameworks	2370	2370	Zambia 2018	1	182	0.0767932	299	0.12616	924	0.389873	170	0.07173	57	0.0240506	24	0.0101266	1656	0.698734	531	0.224051	HIV related infections	119	0.224105	157	0.0662447	26	0.0109705	.	.	#VALUE!		#VALUE!		#VALUE!
54	Zimbabwe	2	No	Excluded: No report available	.		.	.	.	.	.	.	.		.	.	.	.	#VALUE!	.	#VALUE!	.	#VALUE!	.	#VALUE!	.	#VALUE!	.	#VALUE!	.	#VALUE!	0	#VALUE!	.	#VALUE!	.	.	#VALUE!	.	#VALUE!	.	#VALUE!	.	.	#VALUE!	.	#VALUE!	.	#VALUE!
	TOTALS	80	Yes = 22 (41%); No= 32 (59%)	Included = 22, Excluded (No report, Report not national, inadequate data or analysis without review)			English 13, French 8, Portuguese 1			CEMD 7, MPDSR/MDSR/SDMNR 10, CSS 2	HIS, case notes , Death Notification systems		Majority panel reviews		Three delays (10), Others: Level of dysfunction, Pathway to Survival	19832	18321		0.92381	833	0.045467	2771	0.151247	6072	0.331423	1411	0.0770154	1297	0.0707931	339	0.0185034	12638	0.68981	4263	0.232684	Non pregnancy related infections predominantly HIV 12, Anaemia 7, malaria 2, cardiac 2	2047	0.480178	1519	0.0829103	42	0.00229245	17100	5342	0.312398	2664	0.155789	8855	0.517836
[truncated: 7 more columns]
